# Supplementary material for: Genetic dissection of canine hip dysplasia phenotypes and osteoarthritis reveals three novel loci
Source: BMC Genomics. 2019 Dec 27;20:1027. doi: 10.1186/s12864-019-6422-6 (PMC6935090; doi:10.1186/s12864-019-6422-6)
Supplement: Supplementary file 1 — Additional file 1. Summaries of glm and lm models [file 12864_2019_6422_MOESM1_ESM.txt]

##Summary of the glm function results in R. Controls vs. moderate-to-severe CHD

Call:
glm(formula = data@phdata$status ~ data@phdata$sex + data@phdata$RTG_AGE + 
    data@phdata$cluster + data@phdata$Batch2 + data@phdata$BIRTHMONTH)

Deviance Residuals: 
    Min       1Q   Median       3Q      Max  
-0.7510  -0.3402  -0.1819   0.4621   1.0385  

Coefficients:
                           Estimate Std. Error t value Pr(>|t|)    
(Intercept)                0.301568   0.085159   3.541 0.000435 ***
data@phdata$sex           -0.020038   0.039450  -0.508 0.611718    
data@phdata$RTG_AGE        0.094646   0.034331   2.757 0.006044 ** 
data@phdata$cluster        0.087377   0.021747   4.018 6.75e-05 ***
data@phdata$Batch2        -0.023498   0.004061  -5.786 1.25e-08 ***
data@phdata$BIRTHMONTH    -0.011983   0.005559  -2.155 0.031589 *  
---
Signif. codes:  0 ‘***’ 0.001 ‘**’ 0.01 ‘*’ 0.05 ‘.’ 0.1 ‘ ’ 1

(Dispersion parameter for gaussian family taken to be 0.1967916)

    Null deviance: 113.72  on 519  degrees of freedom
Residual deviance: 101.15  on 514  degrees of freedom
  (249 observations deleted due to missingness)
AIC: 638.34

Number of Fisher Scoring iterations: 2

##Summary of the glm function results in R. Controls vs. mild-to-severe CHD

Call:
glm(formula = data@phdata$status_2 ~ data@phdata$sex + 
    data@phdata$RTG_AGE + data@phdata$cluster + data@phdata$Batch2 + 
    data@phdata$BIRTHMONTH)

Deviance Residuals: 
    Min       1Q   Median       3Q      Max  
-0.9172  -0.4661  -0.3709   0.5029   0.6743  

Coefficients:
                            Estimate Std. Error t value Pr(>|t|)    
(Intercept)                0.3942492  0.0832065   4.738 2.62e-06 ***
data@phdata$sex            0.0004316  0.0379651   0.011 0.990932    
data@phdata$RTG_AGE        0.1079533  0.0300609   3.591 0.000353 ***
data@phdata$cluster        0.0276361  0.0210788   1.311 0.190268    
data@phdata$Batch2        -0.0089067  0.0042533  -2.094 0.036619 *  
data@phdata$BIRTHMONTH    -0.0062291  0.0053160  -1.172 0.241698    
---
Signif. codes:  0 ‘***’ 0.001 ‘**’ 0.01 ‘*’ 0.05 ‘.’ 0.1 ‘ ’ 1

(Dispersion parameter for gaussian family taken to be 0.2446882)

    Null deviance: 173.21  on 692  degrees of freedom
Residual deviance: 168.10  on 687  degrees of freedom
  (76 observations deleted due to missingness)
AIC: 999.04

Number of Fisher Scoring iterations: 2

##Summary of the glm function results in R. Mild CHD vs. moderate-to-severe CHD

Call:
glm(formula = data@phdata$status_3 ~ data@phdata$sex + 
    data@phdata$RTG_AGE + data@phdata$cluster + data@phdata$Batch2 + 
    data@phdata$BIRTHMONTH)

Deviance Residuals: 
    Min       1Q   Median       3Q      Max  
-0.9368  -0.4776   0.1527   0.3790   0.7519  

Coefficients:
                           Estimate Std. Error t value Pr(>|t|)    
(Intercept)                0.729337   0.107870   6.761 6.15e-11 ***
data@phdata$sex           -0.041000   0.049989  -0.820 0.412702    
data@phdata$RTG_AGE        0.037131   0.035915   1.034 0.301953    
data@phdata$cluster        0.094071   0.027431   3.429 0.000681 ***
data@phdata$Batch2        -0.025024   0.005187  -4.824 2.14e-06 ***
data@phdata$BIRTHMONTH    -0.015750   0.007300  -2.158 0.031673 *  
---
Signif. codes:  0 ‘***’ 0.001 ‘**’ 0.01 ‘*’ 0.05 ‘.’ 0.1 ‘ ’ 1

(Dispersion parameter for gaussian family taken to be 0.2058169)

    Null deviance: 78.643  on 338  degrees of freedom
Residual deviance: 68.537  on 333  degrees of freedom
  (430 observations deleted due to missingness)
AIC: 434.11

Number of Fisher Scoring iterations: 2

##Summary of the glm function results in R. Osteoarthritis

Call:
glm(formula = data@phdata$OA_status ~ data@phdata$sex + 
    data@phdata$RTG_AGE + data@phdata$cluster + data@phdata$Batch2 + 
    data@phdata$BIRTHMONTH + data@phdata$evaluator)

Deviance Residuals: 
     Min        1Q    Median        3Q       Max  
-0.64327  -0.27898  -0.16858   0.02895   1.00852  

Coefficients:
                           Estimate Std. Error t value Pr(>|t|)    
(Intercept)                0.140762   0.082236   1.712 0.087432 .  
data@phdata$sex           -0.039182   0.032628  -1.201 0.230243    
data@phdata$RTG_AGE        0.102770   0.028484   3.608 0.000332 ***
data@phdata$cluster        0.095177   0.018296   5.202 2.65e-07 ***
data@phdata$Batch2        -0.009851   0.003814  -2.583 0.010012 *  
data@phdata$BIRTHMONTH    -0.011846   0.004583  -2.585 0.009968 ** 
data@phdata$evaluator     -0.040681   0.041012  -0.992 0.321599    
---
Signif. codes:  0 ‘***’ 0.001 ‘**’ 0.01 ‘*’ 0.05 ‘.’ 0.1 ‘ ’ 1

(Dispersion parameter for gaussian family taken to be 0.1713968)

    Null deviance: 122.44  on 654  degrees of freedom
Residual deviance: 111.07  on 648  degrees of freedom
  (114 observations deleted due to missingness)
AIC: 712.5

Number of Fisher Scoring iterations: 2

##Summary of the glm function results in R. Norberg angle

Call:
lm(formula = NorbergAngle ~ sex + RTG_AGE + cluster + Batch2 + 
    BIRTHMONTH + evaluator, data = data)

Residuals:
    Min      1Q  Median      3Q     Max 
-29.407  -6.961   3.983   7.393  14.595 

Coefficients:
             Estimate Std. Error t value Pr(>|t|)    
(Intercept) 101.25959    1.93271  52.393  < 2e-16 ***
sex           0.67054    0.76335   0.878  0.38005    
RTG_AGE      -1.54922    0.67681  -2.289  0.02241 *  
cluster      -1.40619    0.42738  -3.290  0.00106 ** 
Batch2        0.25558    0.08846   2.889  0.00400 ** 
BIRTHMONTH    0.16384    0.10751   1.524  0.12801    
evaluator    -2.11397    0.96162  -2.198  0.02829 *  
---
Signif. codes:  0 ‘***’ 0.001 ‘**’ 0.01 ‘*’ 0.05 ‘.’ 0.1 ‘ ’ 1

Residual standard error: 9.602 on 636 degrees of freedom
  (126 observations deleted due to missingness)
Multiple R-squared:  0.04382,	Adjusted R-squared:  0.0348 
F-statistic: 4.858 on 6 and 636 DF,  p-value: 7.284e-05

##Summary of the glm function results in R. FHCDAE

Call:
lm(formula = FHCDAE ~ sex + RTG_AGE + cluster + Batch2 + BIRTHMONTH + 
    evaluator, data = data)

Residuals:
   Min     1Q Median     3Q    Max 
-7.221 -3.381 -1.235  3.028 14.081 

Coefficients:
            Estimate Std. Error t value Pr(>|t|)    
(Intercept)  0.54006    0.88308   0.612 0.541045    
sex         -0.37272    0.34878  -1.069 0.285645    
RTG_AGE      0.71192    0.30924   2.302 0.021651 *  
cluster      0.73983    0.19527   3.789 0.000166 ***
Batch2      -0.09201    0.04042  -2.276 0.023163 *  
BIRTHMONTH  -0.06613    0.04912  -1.346 0.178707    
evaluator   -0.17395    0.43938  -0.396 0.692310    
---
Signif. codes:  0 ‘***’ 0.001 ‘**’ 0.01 ‘*’ 0.05 ‘.’ 0.1 ‘ ’ 1

Residual standard error: 4.387 on 636 degrees of freedom
  (126 observations deleted due to missingness)
Multiple R-squared:  0.04845,	Adjusted R-squared:  0.03947 
F-statistic: 5.397 on 6 and 636 DF,  p-value: 1.875e-05
