# Supplementary material for: Genetic dissection of canine hip dysplasia phenotypes and osteoarthritis reveals three novel loci
Source: BMC Genomics. 2019 Dec 27;20:1027. doi: 10.1186/s12864-019-6422-6 (PMC6935090; doi:10.1186/s12864-019-6422-6)
Supplement: Supplementary file 2 — Additional file 2. List of genes within +/− 1 Mb from the associated loci [file 12864_2019_6422_MOESM2_ESM.xlsx]

## Sheet: Sheet1
Trait	CHR	Which locus	Position	SNP	Candidate genes within + - 1 Mb from the first and last SNPs within the locus
Osteoarthritis status (binary; osteoarthritic changes present or not)	1	Locus 1	45161186	BICF2S23248027	ENSCAFG00000000562, CFRNASEQ_PROT_00006617, SCAF8, CFRNASEQ_PROT_00001230, CFRNASEQ_PROT_00001263, CFRNASEQ_PROT_00001264, TIAM2, TFB1M, CLDN20, NOX3, ARID1B, TMEM242, ZDHHC14
			45381667	BICF2P392839
			45382633	BICF2P468585
			45405601	BICF2S23120955
			46268586	BICF2P1037296
			46279297	BICF2P357728
		Locus 2	48007784	BICF2S23216908	ZDHHC14, SNX9, SYNJ2, SERAC1, GTF2H5, TULP4, TMEM181, DYNLT1, SYTL3, EZR, C6orf99 (human), RSPH3, TAGAP,FNDC1, SOD2, SEQ_PROT_0006731, ENSCAFG00000023207, ACAT2, TCP1, MRPL18, PNLDC1
			48065207	BICF2S2305568
	9	Locus 2	36579921	BICF2G630837240	BCAS3, PPM1D, APPBP2, C17orf64, ENSCAFG00000017793, ENSCAFG00000023331, CA4, PSMG4, ZNHIT3, MYO19, PIGW, GGNBP2, DHRS11, MRM1, LHX1, AATF, ACACA, C17orf78, TADA2A, DUSP14, SYNRG, ENSCAFG00000018145, HNF1B, HEATR6
	25	Locus 1	10301514	BICF2G630468961	ALOX5AP, USPL1, HMGB1, KATNAL1, UBL3, SLC7A1, MTUS2, SLC46A3, CFRNASEQ_PROT_00092855, CFRNASEQ_PROT_00092857, POMP (human), FLT1
FHCDAE	9	Locus 1	31387114	BICF2P742007	TOM1L1, COX11, STXBP4, HLF, MMD, TMEM100, PCTP, ENSCAFG00000024313, ANKFN1, NOG, C17orf67, DGKE, TRIM25, COIL, SCPEP1, AKAP1, MSI2, ENSCAFG00000017420, MRPS23, CUEDC1, VEZF1, DYNLL2
			31477907	BICF2G630834826
	28	Locus 1	29111565	BICF2P1046032	RAB11FIP2, FAM204A, PRLHR, CACUL1, NANOS1, EIF3A, FAM45A, SFXN4, ENSCAFG00000012109, GRK5, RGS10, TIAL1, BAG3, INPP5F, ENSCAFG00000012225, CFRNASEQ_PROT_00106005, SEC23IP, ENSCAFG00000012316
			29122985	BICF2P895332
Norberg angle	9	Locus 1	31387114	BICF2P742007	MMD, TMEM100, PCTP, ENSCAFG00000024313, ANKFN1, NOG, C17orf67, DGKE, TRIM25, COIL, SCPEP1, AKAP1, MSI2, ENSCAFG00000017420
			31477907	BICF2G630834826
		Locus 2	36694174	BICF2G630837307	BCAS3, PPM1D, APPBP2, C17orf64, ENSCAFG00000017793, ENSCAFG00000023331, CA4, PSMG4, ZNHIT3, MYO19, PIGW, GGNBP2, DHRS11, MRM1, LHX1, AATF, ACACA, C17orf78, TADA2A, DUSP14, SYNRG, ENSCAFG00000018145, HNF1B, HEATR6, ENSCAFG00000032259, FBXL17, CCL4, CCL3
	25	Locus 1	10301514	BICF2G630468961	ALOX5AP, USPL1, HMGB1, KATNAL1, UBL3, SLC7A1, MTUS2, SLC46A3, CFRNASEQ_PROT_00092855, CFRNASEQ_PROT_00092857, POMP (human), FLT1
Cases vs. controls (FCI score categories A vs. C-E)	1	Locus 1	45161186	BICF2S23248027	ENSCAFG00000000562, CFRNASEQ_PROT_00006617, SCAF8, CFRNASEQ_PROT_00001230, CFRNASEQ_PROT_00001263, CFRNASEQ_PROT_00001264, TIAM2, TFB1M, CLDN20, NOX3, ARID1B, TMEM242, ZDHHC14
			45382633	BICF2P468585
			46268586	BICF2P1037296
			46279297	BICF2P357728
Cases vs. controls (FCI score categories A vs. D-E and C vs D-E)	9	Locus 2	36837067	BICF2G630837405	BCAS3, PPM1D, APPBP2, C17orf64, ENSCAFG00000017793, ENSCAFG00000023331, CA4, PSMG4, ZNHIT3, MYO19, PIGW, GGNBP2, DHRS11, MRM1, LHX1, AATF, ACACA, C17orf78, TADA2A, DUSP14, SYNRG, ENSCAFG00000018145, HNF1B, HEATR6, ENSCAFG00000032259, FBXL17, CCL4, CCL3, ENSCAFG00000032731, CCL14, CCL16, CCL5, C17orf66, TAF15, ENSCAFG00000018182
			36886621	TIGRP2P126345
