# Supplementary material for: Genetic dissection of canine hip dysplasia phenotypes and osteoarthritis reveals three novel loci
Source: BMC Genomics. 2019 Dec 27;20:1027. doi: 10.1186/s12864-019-6422-6 (PMC6935090; doi:10.1186/s12864-019-6422-6)
Supplement: Supplementary file 3 — Additional file 3. Pairwise LD (r2) for the top SNPs by chromosome [file 12864_2019_6422_MOESM3_ESM.xlsx]

## Sheet: Sheet1
Chromosome 1: 45161186-48065207
	BICF2S23248027	BICF2P392839	BICF2P468585	BICF2S23120955	BICF2P1037296	BICF2P357728	BICF2S23216908	BICF2S2305568
BICF2S23248027	NA	0.78	0.96	0.77	0.81	0.82	0.59	0.59
BICF2P392839	NA	NA	0.79	1	0.63	0.64	0.5	0.51
BICF2P468585	NA	NA	NA	0.79	0.84	0.85	0.6	0.6
BICF2S23120955	NA	NA	NA	NA	0.63	0.64	0.5	0.51
BICF2P1037296	NA	NA	NA	NA	NA	0.98	0.6	0.6
BICF2P357728	NA	NA	NA	NA	NA	NA	0.6	0.61
BICF2S23216908	NA	NA	NA	NA	NA	NA	NA	1
BICF2S2305568	NA	NA	NA	NA	NA	NA	NA	NA
Chromosome 9: 31387114-36886621
	BICF2P742007	BICF2G630834826	BICF2G630837240	BICF2G630837307	BICF2G630837405	TIGRP2P126345
BICF2P742007	NA	0.84	0.39	0.28	0.33	0.31
BICF2G630834826	NA	NA	0.5	0.33	0.38	0.4
BICF2G630837240	NA	NA	NA	0.55	0.66	0.69
BICF2G630837307	NA	NA	NA	NA	0.64	0.61
BICF2G630837405	NA	NA	NA	NA	NA	0.97
TIGRP2P126345	NA	NA	NA	NA	NA	NA
Chromosome 28: 29111565-29122985
	BICF2P1046032	BICF2P895332
BICF2P1046032	NA	0.958301
BICF2P895332	NA	NA
