# Supplementary material for: Genetic dissection of canine hip dysplasia phenotypes and osteoarthritis reveals three novel loci
Source: BMC Genomics. 2019 Dec 27;20:1027. doi: 10.1186/s12864-019-6422-6 (PMC6935090; doi:10.1186/s12864-019-6422-6)
Supplement: Supplementary file 4 — Additional file 4. Allele frequencies for the significant SNPs from the case-control analyses [file 12864_2019_6422_MOESM4_ESM.xlsx]

## Sheet: Sheet1
Chromosome 1 (osteoarthritis)
									0= homozygous for the alternative allele
	BICF2P468585								1= heterozygous
	0	1	2						2= homozygous for the effect allele
case	25	95	43
control	213	229	50
	alt	eff			Allele frequencies
case	145	181	326		cases	alt	eff
control	655	329	984		freq	0.444785	0.555215
	800	510	1310
					controls	alt	eff
					freq	0.66565	0.33435
	BICF2P357728
	0	1	2
case	24	87	52
control	191	237	59
	alt	eff			Allele frequencies
case	135	191	326		cases	alt	eff
control	619	355	974		freq	0.41411	0.58589
	754	546	1300
					controls	alt	eff
					freq	0.635524	0.364476
Chromosome 1 (controls vs. mild-to-severe CHD; FCI score)
	BICF2S23248027
	0	1	2
case	88	185	68
control	159	163	30
	alt	eff			Allele frequencies
case	361	321	682		cases	alt	eff
control	481	223	704		freq	0.529326	0.470674
	842	544	1386
					controls	alt	eff
					freq	0.683239	0.316761
	BICF2P468585
	0	1	2
case	89	183	69
control	162	160	30
	alt	eff			Allele frequencies
case	361	321	682		cases	alt	eff
control	484	220	704		freq	0.529326	0.470674
	845	541	1386
					controls	alt	eff
					freq	0.6875	0.3125
