# Supplementary material for: Genetic dissection of canine hip dysplasia phenotypes and osteoarthritis reveals three novel loci
Source: BMC Genomics. 2019 Dec 27;20:1027. doi: 10.1186/s12864-019-6422-6 (PMC6935090; doi:10.1186/s12864-019-6422-6)
Supplement: Supplementary file 5 — Additional file 5. Heritability (h2) estimates from the polygenic model (GenABEL) for all of the traits [file 12864_2019_6422_MOESM5_ESM.xlsx]

## Sheet: Sheet1
Trait	Heritability estimate from the function polygenic in GenABEL
Status (A vs. D-E)	0.64
Status (A vs. C-E)	0.36
Osteoarthritis status (osteoarthritic changes evident or not)	0.4
Norberg angle	0.58
FHCDAE	0.57
