# Supplementary material for: Genetic dissection of canine hip dysplasia phenotypes and osteoarthritis reveals three novel loci
Source: BMC Genomics. 2019 Dec 27;20:1027. doi: 10.1186/s12864-019-6422-6 (PMC6935090; doi:10.1186/s12864-019-6422-6)
Supplement: Supplementary file 6 — Additional file 6 Results from a STRING database search for the candidate gene NOX3 [file 12864_2019_6422_MOESM6_ESM.xlsx]

## Sheet: NOX3-MMP2-MMP9
#node1	node2	node1_string_internal_id	node2_string_internal_id	node1_external_id	node2_external_id	neighborhood_on_chromosome	gene_fusion	phylogenetic_cooccurrence	homology	coexpression	experimentally_determined_interaction	database_annotated	automated_textmining	combined_score
NCF2	NCF1	1854612	1847177	9606.ENSP00000356505	9606.ENSP00000289473	0	0	0	0	0.086	0.866	0.9	0.979	0.999
NCF1	CYBA	1847177	1844952	9606.ENSP00000289473	9606.ENSP00000261623	0	0	0	0	0.097	0.665	0.9	0.972	0.999
NCF2	CYBA	1854612	1844952	9606.ENSP00000356505	9606.ENSP00000261623	0	0	0	0	0.1	0.36	0.9	0.966	0.997
NCF4	NCF1	1858463	1847177	9606.ENSP00000380334	9606.ENSP00000289473	0	0	0	0.634	0.055	0.866	0.9	0.911	0.99
NCF4	CYBA	1858463	1844952	9606.ENSP00000380334	9606.ENSP00000261623	0	0	0	0	0.072	0.36	0.9	0.785	0.985
CYBA	NOX3	1844952	1842272	9606.ENSP00000261623	9606.ENSP00000159060	0	0	0	0	0.066	0.129	0.9	0.802	0.981
NOXA1	NCF1	1852632	1847177	9606.ENSP00000342848	9606.ENSP00000289473	0	0	0	0	0.06	0.359	0.9	0.706	0.979
NCF2	NOX3	1854612	1842272	9606.ENSP00000356505	9606.ENSP00000159060	0	0	0	0	0.067	0	0.9	0.757	0.975
NOXA1	NOX3	1852632	1842272	9606.ENSP00000342848	9606.ENSP00000159060	0	0	0	0	0.065	0	0.9	0.746	0.974
NCF1	MAPK14	1847177	1843222	9606.ENSP00000289473	9606.ENSP00000229794	0	0	0	0	0	0.386	0.9	0.594	0.972
NCF1	NOX3	1847177	1842272	9606.ENSP00000289473	9606.ENSP00000159060	0	0	0	0	0.084	0	0.9	0.725	0.972
NCF2	RAC1	1854612	1853302	9606.ENSP00000356505	9606.ENSP00000348461	0	0	0	0	0.067	0.36	0.9	0.54	0.968
NCF4	NCF2	1858463	1854612	9606.ENSP00000380334	9606.ENSP00000356505	0	0	0	0.637	0.287	0.36	0.9	0.935	0.967
RAC1	NCF1	1853302	1847177	9606.ENSP00000348461	9606.ENSP00000289473	0	0	0	0	0.054	0.36	0.9	0.45	0.962
NOXA1	CYBA	1852632	1844952	9606.ENSP00000342848	9606.ENSP00000261623	0	0	0	0	0.068	0	0.9	0.633	0.962
RAC1	MAPK14	1853302	1843222	9606.ENSP00000348461	9606.ENSP00000229794	0	0	0	0	0.072	0.18	0.9	0.512	0.957
NCF4	RAC1	1858463	1853302	9606.ENSP00000380334	9606.ENSP00000348461	0	0	0	0	0	0.293	0.9	0.406	0.954
RAC1	CYBA	1853302	1844952	9606.ENSP00000348461	9606.ENSP00000261623	0	0	0	0	0.062	0.36	0.9	0.336	0.954
RAC1	NOXA1	1853302	1852632	9606.ENSP00000348461	9606.ENSP00000342848	0	0	0	0	0	0.36	0.9	0.277	0.949
VCAM1	NCF1	1847502	1847177	9606.ENSP00000294728	9606.ENSP00000289473	0	0	0	0	0	0	0.9	0.44	0.941
VCAM1	CYBA	1847502	1844952	9606.ENSP00000294728	9606.ENSP00000261623	0	0	0	0	0.052	0	0.9	0.408	0.938
NCF2	MAPK14	1854612	1843222	9606.ENSP00000356505	9606.ENSP00000229794	0	0	0	0	0.162	0	0.9	0.319	0.938
MMP9	NCF1	1855661	1847177	9606.ENSP00000361405	9606.ENSP00000289473	0	0	0	0	0.053	0	0.9	0.354	0.933
NCF2	VCAM1	1854612	1847502	9606.ENSP00000356505	9606.ENSP00000294728	0	0	0	0	0.053	0	0.9	0.341	0.932
NCF1	MMP2	1847177	1842719	9606.ENSP00000289473	9606.ENSP00000219070	0	0	0	0	0.052	0	0.9	0.312	0.929
MMP9	CYBA	1855661	1844952	9606.ENSP00000361405	9606.ENSP00000261623	0	0	0	0	0.053	0	0.9	0.318	0.929
MMP9	NCF2	1855661	1854612	9606.ENSP00000361405	9606.ENSP00000356505	0	0	0	0	0.122	0	0.9	0.24	0.927
CYBA	MMP2	1844952	1842719	9606.ENSP00000261623	9606.ENSP00000219070	0	0	0	0	0.053	0	0.9	0.293	0.927
CYBA	MAPK14	1844952	1843222	9606.ENSP00000261623	9606.ENSP00000229794	0	0	0	0	0	0	0.9	0.286	0.925
RAC1	NOX3	1853302	1842272	9606.ENSP00000348461	9606.ENSP00000159060	0	0	0	0	0.069	0.081	0.9	0.236	0.925
NCF4	NOX3	1858463	1842272	9606.ENSP00000380334	9606.ENSP00000159060	0	0	0	0	0.053	0	0.8	0.63	0.923
NCF2	MMP2	1854612	1842719	9606.ENSP00000356505	9606.ENSP00000219070	0	0	0	0	0.049	0	0.9	0.242	0.921
NCF4	MAPK14	1858463	1843222	9606.ENSP00000380334	9606.ENSP00000229794	0	0	0	0	0	0.12	0.9	0.171	0.92
MAPK14	NOX3	1843222	1842272	9606.ENSP00000229794	9606.ENSP00000159060	0	0	0	0	0	0	0.9	0.198	0.916
NCF2	NOXA1	1854612	1852632	9606.ENSP00000356505	9606.ENSP00000342848	0	0	0	0.789	0	0	0.9	0.736	0.915
NCF4	MMP9	1858463	1855661	9606.ENSP00000380334	9606.ENSP00000361405	0	0	0	0	0.111	0	0.9	0.117	0.914
NCF4	VCAM1	1858463	1847502	9606.ENSP00000380334	9606.ENSP00000294728	0	0	0	0	0	0	0.9	0.183	0.914
VCAM1	NOX3	1847502	1842272	9606.ENSP00000294728	9606.ENSP00000159060	0	0	0	0	0.051	0	0.9	0.14	0.911
MMP9	NOX3	1855661	1842272	9606.ENSP00000361405	9606.ENSP00000159060	0	0	0	0	0.054	0	0.9	0.131	0.91
MMP2	NOX3	1842719	1842272	9606.ENSP00000219070	9606.ENSP00000159060	0	0	0	0	0.051	0	0.9	0.117	0.908
NCF4	MMP2	1858463	1842719	9606.ENSP00000380334	9606.ENSP00000219070	0	0	0	0	0	0	0.9	0.104	0.906
MMP9	MMP2	1855661	1842719	9606.ENSP00000361405	9606.ENSP00000219070	0	0	0	0.94	0	0	0.9	0.972	0.905
NCF4	NOXA1	1858463	1852632	9606.ENSP00000380334	9606.ENSP00000342848	0	0	0	0	0.047	0	0.72	0.574	0.876
VCAM1	MMP2	1847502	1842719	9606.ENSP00000294728	9606.ENSP00000219070	0	0	0	0	0	0	0	0.736	0.736
MMP9	VCAM1	1855661	1847502	9606.ENSP00000361405	9606.ENSP00000294728	0	0	0	0	0	0	0	0.665	0.665
MAPK14	MMP2	1843222	1842719	9606.ENSP00000229794	9606.ENSP00000219070	0	0	0	0	0.051	0	0	0.61	0.614
MMP9	MAPK14	1855661	1843222	9606.ENSP00000361405	9606.ENSP00000229794	0	0	0	0	0.051	0	0	0.459	0.465
